# Supplementary material for: The Development and Evaluation of Insect Traps for the Asian Citrus Psyllid, Diaphorina citri (Hemiptera: Psyllidae), Vector of Citrus Huanglongbing
Source: Insects. 2022 Mar 16;13(3):295. doi: 10.3390/insects13030295 (PMC8954215; doi:10.3390/insects13030295)
Supplement: Supplementary file 1 [file insects-13-00295-s001.zip]

Archive with 1 entries (1 files):
- insects-1602519-supplementary.pdf
